# Supplementary material for: Interleukin-15Rα-Sushi-Fc Fusion Protein Co-Hitchhikes Interleukin-15 and Pheophorbide A for Cancer Photoimmunotherapy
Source: Pharmaceutics. 2025 May 5;17(5):615. doi: 10.3390/pharmaceutics17050615 (PMC12114846; doi:10.3390/pharmaceutics17050615)
Supplement: Supplementary file 1 [file pharmaceutics-17-00615-s001.zip]

Archive with 1 entries (1 files):
- pharmaceutics-3551617-supplementary.pdf
